# Supplementary material for: Primary Anastomosis Versus Hartmann’s Procedure in Obstructing Colorectal Cancer: A Retrospective Cohort Study
Source: Curr Oncol. 2025 Nov 13;32(11):636. doi: 10.3390/curroncol32110636 (PMC12651306; doi:10.3390/curroncol32110636)
Supplement: Supplementary file 1 [file curroncol-32-00636-s001.zip]

Archive with 1 entries (1 files):
- curroncol-3899113-supplementary.pdf
